# Supplementary material for: A machine learning analysis of a “normal-like” IDH-WT diffuse glioma transcriptomic subgroup associated with prolonged survival reveals novel immune and neurotransmitter-related actionable targets
Source: BMC Med. 2020 Oct 16;18:280. doi: 10.1186/s12916-020-01748-x (PMC7565364; doi:10.1186/s12916-020-01748-x)
Supplement: Supplementary file 4 — Additional file 4: Table S1. Stromal, immune and tumor purity score estimation using ESTIMATE. [file 12916_2020_1748_MOESM4_ESM.xls]

## Sheet: tumor_purity
Additional File 4 - Table S1 : Stromal, immune and tumor purity score estimations using ESTIMATE
case_id	StromalScore	ImmuneScore	ESTIMATEScore	TumorPurity	type
TCGA-DU-A76K	-1092.07	-1226.91	-2318.98	0.9652	NL
TCGA-P5-A5EY	-796.491	-321.118	-1117.61	0.904353	NL
TCGA-DB-A75P	-664.526	-257.854	-922.381	0.891753	NL
TCGA-HT-8558	-1249.56	-1284.69	-2534.24	0.97298	NL
TCGA-CS-6669	-1305	-1404.87	-2709.87	0.978609	NL
TCGA-DU-7292	-973.244	-827.037	-1800.28	0.942512	NL
TCGA-QH-A6XC	-842.876	-253.029	-1095.9	0.902989	NL
TCGA-HT-8015	-592.413	-112.562	-704.975	0.87686	NL
TCGA-HT-8564	-719.596	-264.392	-983.988	0.895809	NL
TCGA-FG-8181	-887.597	-928.829	-1816.43	0.943301	NL
TCGA-HT-8107	-1020.86	-1097.38	-2118.23	0.957076	NL
TCGA-HT-8019	-1191.18	-1296.94	-2488.11	0.971395	NL
TCGA-DU-8162	-731.618	-628.348	-1359.97	0.91896	NL
TCGA-FG-7643	-802.367	-658.575	-1460.94	0.924704	NL
TCGA-06-0238	-117.471	1036.28	918.808	0.738565	OT
TCGA-06-5859	-233.627	921.441	687.815	0.760995	OT
TCGA-DU-A7TB	-1095.47	-714.126	-1809.6	0.942968	OT
TCGA-27-2524	2.41725	894.552	896.969	0.740722	OT
TCGA-15-0742	-955.369	-154.612	-1109.98	0.903874	OT
TCGA-26-5136	110.281	1139.56	1249.85	0.704946	OT
TCGA-12-3650	-659.182	350.956	-308.227	0.847391	OT
TCGA-HT-7691	-95.297	631.614	536.317	0.775233	OT
TCGA-27-2526	-590.899	975.141	384.242	0.789139	OT
TCGA-32-2638	263.915	1054.37	1318.29	0.697784	OT
TCGA-06-0152	39.9596	1439.22	1479.18	0.680675	OT
TCGA-S9-A89V	-744.968	-20.7049	-765.673	0.881108	OT
TCGA-06-5412	755.446	1850.41	2605.86	0.550781	OT
TCGA-02-2485	-589.097	-16.3757	-605.473	0.869745	OT
TCGA-HT-7882	1704.13	2023.66	3727.79	0.406494	OT
TCGA-FG-A87Q	-3.60274	909.919	906.316	0.7398	OT
TCGA-14-1825	-812.834	-99.086	-911.92	0.891057	OT
TCGA-32-2615	51.2207	954.802	1006.02	0.729873	OT
TCGA-27-2519	138.41	1324.15	1462.56	0.68246	OT
TCGA-41-2572	-239.11	581.244	342.134	0.792921	OT
TCGA-06-0184	278.469	1504.29	1782.76	0.647364	OT
TCGA-DU-8161	-51.649	1025.1	973.449	0.733133	OT
TCGA-02-0055	1274.68	1647.71	2922.39	0.51142	OT
TCGA-DU-7290	-19.3022	1162.79	1143.48	0.715933	OT
TCGA-28-2499	-480.378	472.243	-8.13528	0.823188	OT
TCGA-E1-A7YD	-955.372	-286.079	-1241.45	0.911961	OT
TCGA-76-4932	-711.123	368.888	-342.235	0.850032	OT
TCGA-DB-A64O	-646.357	-164.929	-811.286	0.884255	OT
TCGA-06-0125	-553.388	-188.819	-742.207	0.879474	OT
TCGA-06-0141	532.598	1835.95	2368.55	0.579515	OT
TCGA-28-5209	-522.105	-71.0444	-593.15	0.868851	OT
TCGA-76-4925	-829.065	-332.73	-1161.8	0.907102	OT
TCGA-06-0644	778.363	1256.3	2034.67	0.618745	OT
TCGA-DU-A5TT	-594.742	-100.713	-695.455	0.876187	OT
TCGA-06-0157	-41.7472	642.336	600.589	0.769239	OT
TCGA-28-2510	-155.148	28.5791	-126.569	0.832934	OT
TCGA-DU-5852	-221.901	390.503	168.602	0.808183	OT
TCGA-14-0817	245.692	1579.76	1825.45	0.642575	OT
TCGA-14-0871	-448.022	-670.716	-1118.74	0.904424	OT
TCGA-41-3915	437.211	1197.74	1634.95	0.663747	OT
TCGA-CS-5395	-791.093	-625.652	-1416.75	0.922215	OT
TCGA-VM-A8C9	-100.791	1285.78	1184.99	0.711666	OT
TCGA-06-2559	-328.789	316.647	-12.1424	0.823522	OT
TCGA-E1-A7YL	-187.945	959.422	771.477	0.752971	OT
TCGA-E1-A7YQ	255.994	1340.1	1596.09	0.668003	OT
TCGA-DU-A76L	324.124	750.498	1074.62	0.722953	OT
TCGA-FG-A4MW	-866.707	-360.115	-1226.82	0.911078	OT
TCGA-QH-A6CX	-531.458	361.425	-170.032	0.836447	OT
TCGA-DU-6403	-804.793	356.234	-448.559	0.858148	OT
TCGA-16-0846	-182.802	1136.34	953.533	0.735119	OT
TCGA-06-5408	-449.647	189.72	-259.926	0.843606	OT
TCGA-19-2620	-348.637	311.701	-36.9356	0.825581	OT
TCGA-12-3652	-935.468	5.76152	-929.706	0.892239	OT
TCGA-02-2486	220.553	1919.65	2140.2	0.606501	OT
TCGA-27-1837	-369.672	606.942	237.27	0.802206	OT
TCGA-HT-7680	-227.416	589.251	361.834	0.791156	OT
TCGA-12-0619	7.74176	1242.27	1250.01	0.704928	OT
TCGA-12-0821	-455.182	-119.121	-574.303	0.867478	OT
TCGA-HT-A61C	-580.343	292.337	-288.006	0.845812	OT
TCGA-14-1034	-92.5916	1083.47	990.882	0.731391	OT
TCGA-28-2513	623.074	1569.69	2192.77	0.600348	OT
TCGA-32-1970	-556.546	80.1322	-476.414	0.86024	OT
TCGA-06-0646	71.1229	1119.95	1191.07	0.711038	OT
TCGA-28-5207	92.6322	362.133	454.765	0.782739	OT
TCGA-19-2624	-1291.94	-810.278	-2102.22	0.956392	OT
TCGA-06-0158	-259.078	788.114	529.036	0.775908	OT
TCGA-06-2564	-157.901	762.004	604.103	0.76891	OT
TCGA-06-5413	462.087	1077.14	1539.23	0.674191	OT
TCGA-14-1829	313.174	1196.33	1509.5	0.677407	OT
TCGA-DU-A5TY	12.9888	1252.06	1265.05	0.703361	OT
TCGA-27-2523	-890.157	-48.2878	-938.445	0.892817	OT
TCGA-VW-A8FI	-841.053	351.493	-489.56	0.861223	OT
TCGA-76-4929	-406.444	285.825	-120.619	0.83245	OT
TCGA-06-0132	588.201	1706.87	2295.07	0.588272	OT
TCGA-P5-A72U	292.771	751.576	1044.35	0.726016	OT
TCGA-DU-7012	674.987	1645.98	2320.97	0.585193	OT
TCGA-14-0787	-562.456	766.036	203.58	0.805149	OT
TCGA-S9-A6UA	426.011	1485.35	1911.37	0.632861	OT
TCGA-FG-A70Z	-16.717	466.154	449.437	0.783226	OT
TCGA-19-1389	968.835	1457.45	2426.29	0.572587	OT
TCGA-HT-7857	959.734	2113.09	3072.82	0.492321	OT
TCGA-28-5220	-407.616	718.367	310.751	0.795719	OT
TCGA-S9-A6WM	-536.448	-302.985	-839.433	0.886177	OT
TCGA-26-5134	-606.312	93.1115	-513.201	0.862981	OT
TCGA-QH-A6CV	-662.282	534.539	-127.743	0.833029	OT
TCGA-VM-A8CD	-511.84	402.248	-109.591	0.831552	OT
TCGA-32-2632	160.546	1381.13	1541.67	0.673925	OT
TCGA-12-0616	-467.462	628.588	161.125	0.808829	OT
TCGA-41-4097	490.101	1022.41	1512.51	0.677082	OT
TCGA-06-0686	-380.588	340.471	-40.1168	0.825844	OT
TCGA-06-5418	-215.647	921.53	705.883	0.759272	OT
TCGA-14-1823	64.2064	1453.19	1517.4	0.676554	OT
TCGA-06-0649	414.339	1342.82	1757.16	0.650224	OT
TCGA-KT-A7W1	-1050.6	-385.84	-1436.44	0.923329	OT
TCGA-DU-6405	-921.473	-23.3517	-944.825	0.893239	OT
TCGA-DU-5854	-108.823	569.876	461.053	0.782164	OT
TCGA-HT-8110	-113.568	1442.38	1328.81	0.696677	OT
TCGA-TM-A84B	-887.503	-789.033	-1676.54	0.936287	OT
TCGA-DU-8158	-83.6418	846.304	762.662	0.753822	OT
TCGA-E1-A7YN	422.396	1984.28	2406.67	0.574945	OT
TCGA-DU-6404	-689.041	-374.666	-1063.71	0.900948	OT
TCGA-06-0882	89.6659	1216.88	1306.55	0.699018	OT
TCGA-06-2563	-324.686	339.218	14.5327	0.821294	OT
TCGA-06-5856	-69.4157	559.193	489.777	0.77953	OT
TCGA-76-4926	-678.202	60.6167	-617.585	0.870621	OT
TCGA-E1-A7YM	-1105.99	-375.637	-1481.62	0.925856	OT
TCGA-06-0138	327.539	1220.31	1547.85	0.673255	OT
TCGA-HT-A74H	-231.459	401.514	170.055	0.808057	OT
TCGA-27-1834	-113.091	1086.62	973.533	0.733125	OT
TCGA-41-5651	-902.755	-594.631	-1497.39	0.926728	OT
TCGA-HT-7469	-1150.82	-546.762	-1697.58	0.937367	OT
TCGA-27-1832	209.571	1397.26	1606.83	0.666828	OT
TCGA-12-3653	-646.063	614.642	-31.4204	0.825124	OT
TCGA-DU-6392	-322.24	227.516	-94.7244	0.830338	OT
TCGA-06-2561	-186.354	1190.03	1003.67	0.730109	OT
TCGA-28-5213	775.194	1957.77	2732.96	0.535114	OT
TCGA-HT-8104	-611.653	-282.047	-893.699	0.88984	OT
TCGA-26-5139	-195.174	570.147	374.974	0.789974	OT
TCGA-27-1835	-844.45	-485.403	-1329.85	0.917208	OT
TCGA-06-0219	-250.989	843.996	593.007	0.76995	OT
TCGA-06-2562	50.1413	773.644	823.785	0.747896	OT
TCGA-06-5414	-228.67	1152.56	923.89	0.738061	OT
TCGA-32-1982	327.207	1326.25	1653.46	0.661713	OT
TCGA-06-0743	-351.751	580.984	229.232	0.80291	OT
TCGA-HT-8011	-1114.73	-490.594	-1605.33	0.932564	OT
TCGA-06-0210	-142.297	1285.42	1143.13	0.715969	OT
TCGA-DU-A7TD	-253.404	943.532	690.129	0.760775	OT
TCGA-HT-7860	-375.191	598.754	223.563	0.803405	OT
TCGA-CS-6188	-409.091	324.323	-84.7679	0.829522	OT
TCGA-HT-A5RC	-607.042	187.666	-419.376	0.855941	OT
TCGA-19-2619	-495.008	-119.51	-614.518	0.870399	OT
TCGA-19-2625	-551.523	233.191	-318.333	0.848178	OT
TCGA-06-0190	774.665	1396.05	2170.71	0.602934	OT
TCGA-DH-5140	-914.881	-589.659	-1504.54	0.927122	OT
TCGA-FG-6688	-375.496	732.715	357.219	0.79157	OT
TCGA-02-0047	183.561	865.472	1049.03	0.725543	OT
TCGA-14-0781	458.341	1169.68	1628.02	0.664507	OT
TCGA-06-0139	1252.25	2672.56	3924.81	0.379903	OT
TCGA-DU-8165	56.8172	654.482	711.299	0.758754	OT
TCGA-06-2567	3.71943	1123.95	1127.67	0.717551	OT
TCGA-06-0130	1292.06	2475.15	3767.2	0.401201	OT
TCGA-S9-A7IX	-273.744	457.878	184.134	0.806838	OT
TCGA-S9-A6U0	279.488	1156.63	1436.12	0.685291	OT
TCGA-12-5295	-268.695	1172.04	903.345	0.740093	OT
TCGA-HT-A5RA	-427.084	178.811	-248.272	0.842686	OT
TCGA-32-5222	-43.0111	1152.76	1109.75	0.719381	OT
TCGA-28-5208	8.77094	608.235	617.006	0.767697	OT
TCGA-FG-6692	-678.301	331.708	-346.594	0.850368	OT
TCGA-28-5204	-471.838	425.23	-46.6082	0.826381	OT
TCGA-32-4213	567.811	1466.39	2034.2	0.618798	OT
TCGA-08-0386	-582.407	-288.767	-871.174	0.888326	OT
TCGA-28-5215	446.995	828.569	1275.56	0.702263	OT
TCGA-06-2565	-628.016	190.636	-437.381	0.857305	OT
TCGA-28-2514	-591.517	-5.20535	-596.723	0.869111	OT
TCGA-TM-A7C3	-1058.87	-672.548	-1731.42	0.939086	OT
TCGA-HT-A4DS	-749.52	781.411	31.8909	0.819838	OT
TCGA-28-2509	-594.464	618.838	24.3735	0.820469	OT
TCGA-HW-A5KK	-282	1028.63	746.63	0.755366	OT
TCGA-28-5218	1211.07	1688	2899.08	0.514358	OT
TCGA-06-0745	-40.5723	881.872	841.299	0.746187	OT
TCGA-32-2634	-654.808	-270.852	-925.66	0.89197	OT
TCGA-DU-6406	-732.014	117.385	-614.629	0.870408	OT
TCGA-06-2569	-10.6411	-1006.74	-1017.38	0.897976	OT
TCGA-32-1980	396.768	1294.07	1690.84	0.657589	OT
TCGA-06-0171	1306.52	2710.88	4017.4	0.367298	OT
TCGA-27-1830	277.465	921.571	1199.04	0.710216	OT
TCGA-06-0174	-653.804	-132.915	-786.719	0.882565	OT
TCGA-HT-7854	-262.27	676.48	414.209	0.78643	OT
TCGA-26-5132	-387.361	421.835	34.4736	0.819621	OT
TCGA-06-0645	666.33	1839.6	2505.93	0.562964	OT
TCGA-76-4927	307.394	796.244	1103.64	0.720004	OT
TCGA-12-1597	-523.297	332.667	-190.63	0.8381	OT
TCGA-26-5133	-771.401	-393.792	-1165.19	0.907312	OT
TCGA-06-0211	79.2138	1075.12	1154.33	0.71482	OT
TCGA-DU-7006	-167.803	968.344	800.541	0.750157	OT
TCGA-CS-6186	-1023.07	-299.754	-1322.83	0.916797	OT
TCGA-06-0747	-1054.62	-146.412	-1201.03	0.909511	OT
TCGA-HT-A617	-125.398	725.608	600.21	0.769275	OT
TCGA-76-4928	-85.4671	973.652	888.185	0.741588	OT
TCGA-19-1390	-1175.79	-328.581	-1504.37	0.927112	OT
TCGA-06-0878	80.2895	1041.27	1121.55	0.718176	OT
TCGA-41-2571	-843.882	7.18209	-836.7	0.885991	OT
TCGA-TM-A84C	-366.809	351.385	-15.4244	0.823795	OT
TCGA-06-0168	355.396	1250.34	1605.73	0.666949	OT
TCGA-DU-A7TJ	-674.027	129.405	-544.622	0.865302	OT
TCGA-E1-A7Z2	-1175.4	-903.111	-2078.51	0.95537	OT
TCGA-FG-5963	-157.035	1115.65	958.612	0.734613	OT
TCGA-19-0957	-102.812	659.189	556.377	0.77337	OT
TCGA-CS-5397	-415.844	18.609	-397.235	0.854256	OT
TCGA-CS-4941	-394.655	896.534	501.878	0.778416	OT
TCGA-TM-A84J	-961.947	-892.968	-1854.92	0.945162	OT
TCGA-14-2554	-54.2028	1068.73	1014.52	0.72902	OT
TCGA-DU-6402	-173.07	860.759	687.688	0.761007	OT
TCGA-06-5858	-19.9534	664.766	644.813	0.765075	OT
TCGA-19-5960	-1166.06	-767.54	-1933.6	0.948871	OT
TCGA-26-5135	-12.0399	739.819	727.779	0.757176	OT
TCGA-DU-5847	-273.803	880.374	606.571	0.768678	OT
TCGA-06-0750	339.727	1026.65	1366.38	0.692711	OT
TCGA-12-0618	-961.453	-433.96	-1395.41	0.921	OT
TCGA-FG-A4MU	-160.1	738.212	578.112	0.771343	OT
TCGA-14-0790	-821.743	-488.24	-1309.98	0.916042	OT
TCGA-27-1831	252.165	1193.39	1445.56	0.684281	OT
TCGA-06-0744	-591.845	176.733	-415.112	0.855618	OT
TCGA-TQ-A7RP	-504.059	-139.548	-643.606	0.872494	OT
TCGA-QH-A6CS	-574.321	94.3989	-479.922	0.860503	OT
TCGA-16-1045	682.187	1693.78	2375.97	0.578628	OT
TCGA-DU-7013	-757.002	54.3071	-702.695	0.876699	OT
TCGA-27-2528	-163.383	-403.341	-566.724	0.866924	OT
TCGA-28-5216	-72.4423	501.489	429.047	0.785083	OT
TCGA-06-5410	910.678	2448.92	3359.59	0.455256	OT
TCGA-06-5411	-211.522	462.169	250.647	0.801032	OT
TCGA-S9-A7R2	-303.577	917.532	613.955	0.767984	OT
TCGA-06-1804	-403.011	109.791	-293.22	0.84622	OT
TCGA-E1-A7YJ	-727.073	647.015	-80.0585	0.829136	OT
TCGA-28-1753	584.143	1364.42	1948.56	0.628624	OT
TCGA-28-1747	-432.18	1111.14	678.965	0.761837	OT
TCGA-06-0187	-203.323	796.465	593.142	0.769937	OT
TCGA-76-4931	-968.906	-202.268	-1171.17	0.907681	OT
TCGA-12-5299	-249.309	613.281	363.972	0.790964	OT
TCGA-06-2557	145.437	1719.6	1865.04	0.638111	OT
TCGA-06-2558	-30.1227	465.502	435.38	0.784507	OT
TCGA-06-0749	-312.102	1124.78	812.673	0.748978	OT
TCGA-P5-A5F6	-634.237	-387.69	-1021.93	0.89827	OT
TCGA-14-0789	224.986	1488.6	1713.59	0.655069	OT
