# Supplementary material for: A machine learning analysis of a “normal-like” IDH-WT diffuse glioma transcriptomic subgroup associated with prolonged survival reveals novel immune and neurotransmitter-related actionable targets
Source: BMC Med. 2020 Oct 16;18:280. doi: 10.1186/s12916-020-01748-x (PMC7565364; doi:10.1186/s12916-020-01748-x)
Supplement: Supplementary file 7 — Additional file 7: Table S2. Genomic alterations of the NL IDH-WT tumors. [file 12916_2020_1748_MOESM7_ESM.xls]

## Sheet: NL_genomic_alterations
Additonal File 7 – Table S2 : Genomic alterations of the normal-like IDH-WT tumors
case	type	TERT promoter status	TERT expression status	Chr 7 gain/Chr 10 loss	BRAF V600E status	BRAF-KIAA1549 fusion	ATRX status	EGFR	CDKN2A	CDKN2B	MYB	MYBL1	FGFR1
TCGA-CS-6669	NL	WT	Not expressed	No combined CNA	WT	WT	WT	WT	WT	WT	WT	WT	WT
TCGA-DB-A75P	NL	unknown	Not expressed	No combined CNA	Mutant	WT	WT	WT	CDKN2A deletion	CDKN2B deletion	WT	WT	WT
TCGA-DU-7292	NL	WT	Not expressed	No combined CNA	WT	WT	WT	EGFR amplification	CDKN2A deletion	CDKN2B deletion	WT	WT	WT
TCGA-DU-8162	NL	WT	Not expressed	No combined CNA	WT	WT	WT	EGFR amplification	CDKN2A deletion	CDKN2B deletion	WT	WT	WT
TCGA-DU-A76K	NL	unknown	Expressed	Gain chr 7 & loss chr 10	WT	WT	WT	EGFR amplification	CDKN2A deletion	CDKN2B deletion	WT	WT	WT
TCGA-FG-7643	NL	Mutant	Not expressed	No combined CNA	WT	WT	WT	EGFR amplification	WT	WT	WT	WT	WT
TCGA-FG-8181	NL	WT	Not expressed	No combined CNA	WT	WT	WT	WT	WT	WT	WT	WT	WT
TCGA-HT-8015	NL	WT	Not expressed	No combined CNA	WT	WT	WT	WT	WT	WT	WT	WT	WT
TCGA-HT-8019	NL	WT	Not expressed	No combined CNA	WT	WT	WT	WT	WT	WT	WT	WT	WT
TCGA-HT-8107	NL	WT	Not expressed	No combined CNA	WT	WT	WT	WT	WT	WT	WT	WT	WT
TCGA-HT-8558	NL	WT	Expressed	unknown	WT	WT	WT	WT	WT	WT	WT	WT	WT
TCGA-HT-8564	NL	WT	Not expressed	No combined CNA	WT	WT	WT	EGFR amplification	WT	WT	MYB deletion	MYBL1 deletion	FGFR1 deletion
TCGA-P5-A5EY	NL	WT	Not expressed	No combined CNA	WT	WT	WT	WT	WT	WT	WT	WT	WT
TCGA-QH-A6XC	NL		Expressed	Gain chr 7 & loss chr 10	WT	WT	WT	EGFR amplification	CDKN2A deletion	CDKN2B deletion	WT	WT	WT
